# Supplementary material for: In Situ Transformed CoOOH@Co3S4 Heterostructured Catalyst for Highly Efficient Catalytic OER Application
Source: Nanomaterials (Basel). 2024 Oct 29;14(21):1732. doi: 10.3390/nano14211732 (PMC11547189; doi:10.3390/nano14211732)
Supplement: Supplementary file 1 [file nanomaterials-14-01732-s001.zip]

Archive with 1 entries (1 files):
- nanomaterials-3263753-supplementary.pdf
